# Supplementary material for: A Nationwide Digital Multidisciplinary Intervention Aimed at Promoting Pneumococcal Vaccination in Immunocompromised Patients
Source: Vaccines (Basel). 2023 Aug 11;11(8):1355. doi: 10.3390/vaccines11081355 (PMC10458143; doi:10.3390/vaccines11081355)
Supplement: Supplementary file 1 [file vaccines-11-01355-s001.zip]

Archive with 1 entries (1 files):
- vaccines-2536465-supplementary.pdf
